# Supplementary material for: Isolation and Identification of a New Isolate of Anguillid Herpesvirus 1 from Farmed American Eels (Anguilla rostrata) in China
Source: Viruses. 2022 Dec 7;14(12):2722. doi: 10.3390/v14122722 (PMC9784739; doi:10.3390/v14122722)
Supplement: Supplementary file 1 [file viruses-14-02722-s001.zip]

Archive with 2 entries (2 files):
- 1205-Supplemental Table S123.xls
- 1205-Supplementary Figures.docx
