# Supplementary material for: Isolation and Identification of a New Isolate of Anguillid Herpesvirus 1 from Farmed American Eels (Anguilla rostrata) in China
Source: Viruses. 2022 Dec 7;14(12):2722. doi: 10.3390/v14122722 (PMC9784739; doi:10.3390/v14122722)
Supplement: Supplementary file 1 [file viruses-14-02722-s001.zip › 1205-Supplemental Table S123.xls]

## Sheet: Table S1
Supplementary Materials Table S1 The isolates with the accession no. used for construction of the phylogenetic tree.
Isolates	Host	Accession no.
CyHV-1-NG-J1	Cyprinus carpio	JQ815363.1
CyHV-2-ST-J1	Carassius auratus	NC_019495.1
CyHV-2-CaHV-1	Carassius auratus	KU199244.1
CyHV-2-SY	Carassius auratus gibelio	KT387800.1
CyHV-2-SY-C1	Carassius gibelio	KM200722.1
CyHV-2-YZ-01	Carassius auratus	MK260012.1
CyHV-3-PP3	Cyprinus carpio	KX544848.1
CyHV-3-CB4	Cyprinus carpio	KX544844.1
CyHV-3-TUMST1	Cyprinus carpio	AP008984.1
CyHV-3-KHV-GZ11	Cyprinus carpio	KJ627438.1
CyHV-3-GZ11-SC	Cyprinus carpio	MG925488.1
CyHV-3-KHV-U	Cyprinus carpio	DQ657948.1
CyHV-3-Cavoy	Cyprinus carpio	MG925485.1
CyHV-3--KHV-1	Cyprinus carpio	DQ177346.1
CyHV-3-PoB3	Cyprinus carpio	KX544842.1
CyHV-3-GY-01	Cyprinus carpio	MK260013.1
AngHV-1-FC	Anguilla rostrata	OM649903.1
AngHV-1-CV1	Anguilla anguilla	MW580849.1
AngHV-1-DK1	Anguilla anguilla	MW580851.1
AngHV-1-FJ	Anguilla anguilla	NC 013668.3
AngHV-1-HVA	Anguilla anguilla	MW580854.1
AngHV-1-DK3	Anguilla anguilla	MW580852.1
AngHV-1-TW	Anguilla japonica	KX027736.1
AngHV-1-DK2	Anguilla anguilla	MW580850.1
AngHV-1-DK4	Anguilla anguilla	MW580853.1
AngHV-1-UK	Anguilla anguilla	MW580855.1
HHV-1	Homo sapiens	JQ780693.1

## Sheet: Table S2
Supplementary Materials Table S2 The sequences identity of DNApolymerase gene of AngHV-1-FC with different AngHV-1 isolates
Isolates	Host	Accession no.	Identity (%)
AngHV-1 HVA980811	Anguilla japonica	KX027736.1	100
AngHV-1 UK N080	Anguilla anguilla	MW580855.1	100
AngHV-1 HVA 486123	Anguilla anguilla	MW580854.1	100
AngHV-1 DK-206116-1	Anguilla anguilla	MW580853.1	100
AngHV-1 DK-205223-2	Anguilla anguilla	MW580852.1	100
AngHV-1 DK-200249	Anguilla anguilla	MW580851.1	100
AngHV-1 DK-2008-50-66-1	Anguilla anguilla	MW580850.1	100
AngHV-1 500138	Anguilla anguilla	MW580849.1	100
AngHV-1 980811	Anguilla japonica	HQ992949.1	100
AngHV-1 C3P2	Anguilla anguilla	GU233800.1	100
AngHV-1 H. Fukuda	Anguilla japonica	EU349271.1	100
AngHV-1 Van Xuan	Anguilla marmorata	MW132598.1	100

## Sheet: Table S3
Supplementary Materials Table S3 The complete genome annotation of AngHV-1-FC.
ORF	Nucleotide position	AA	Conserved domain or signature	Best Match homolog				Predicted structure or function
				E-value	Identity (%)	Gene of reference genome of AngHV-1	Accession no.
001L	781-1602	273	PRK10905 superfamily	0	100	ORF1	QRM16823.1	DNA-directed RNA polymerase II subunit rpb1-like
001L	1897-2736	279		0	99.64	ORF1	QRM16823.1	DNA-directed RNA polymerase II subunit rpb1-like
001L	3070-4092	340		0	99.71	ORF1	QRM16823.1	DNA-directed RNA polymerase II subunit rpb1-like
003L	4739-5632	297		0	100	ORF3	YP_003358142.1
004L	6110-6868	252		0	98.05	ORF4	QRM16825.1	E3 ubiquitin-protein ligase RNF182-like
005L	7213-7719	168	trimeric_dUTPase	7e-120	99.4	ORF5	YP_003358144.1	deoxyuridine triphosphatase
006AR	8682-9737	351		0	97.82	ORF6A	QRM16827.1
008R	10726-11595	289		5e-156	99.53	ORF8	QRM16435.1
010L	11819-12142	107	PHA03333 superfamily	2e-66	100	ORF10	YP_003358149.1	DNA packaging terminase subunit
011R	12081-13184	367		0	100	ORF11	YP_003358150.2
012R	13375-14169	264		0	100	ORF12	YP_003358151.1	membrane protein
010L	14187-14552	121	PHA03333 superfamily	6e-75	100	ORF10	YP_003358149.1	DNA packaging terminase subunit
013R	14765-15583	272		0	100	ORF13	YP_003358152.1
010L	15648-15935	95	PHA03333 superfamily	1e-42	98.67	ORF10	YP_003358149.1	DNA packaging terminase subunit
010L	15941-16357	138	PHA03333 superfamily	1e-97	100	ORF10	ACD84541.1	truncated terminase
014R	16534-17367	277		0	100	ORF14	YP_003358153.1
015R	17375-18028	217	P-loop_NTPase	2e-136	100	ORF15	YP_003358154.1	guanosine triphosphatase
016L	18140-19021	293		0	100	ORF16	QRM16441.1
017L	19120-19809	229		9e-167	100	ORF17	YP_003358156.1
018L	19881-26057	2058		0	99.95	ORF18	QRM16443.1
019R	26184-28850	888		0	99.77	ORF19	QRM16706.1
020R	28853-30523	556		0	100	ORF20	YP_003358159.1
021R	30575-33097	840	PHA03330 superfamily	0	100	ORF21	YP_003358160.1	helicase-primase primase subunit
022R	32965-34632	555		0	100	ORF22	QRM16447.1	protein Allo64
023R	34559-36784	741		0	99.87	ORF23	APD76186.1
024R	36831-37619	262		0	100	ORF24	YP_003358163.1
025R	37702-38199	165	IL10 superfamily	1e-117	0.9939	ORF25	QRM16557.1	interleukin-10
010L	38085-39287	400	PHA03333 superfamily	0	99.38	ORF10	YP_003358149.1	DNA packaging terminase subunit
026R	39240-39734	164		1e-116	100	ORF26	YP_003358165.1
027R	39736-40200	154		3e-110	100	ORF27	QRM16451.1
028L	40313-41878	521		0	100	ORF28	YP_003358167.1
029L	42029-42967	312	UDG-F1-like	0	100	ORF29	YP_003358168.1	uracil-DNA glycosylase
030R	42982-46176	1064	Abhydrolase superfamily	0	99.91	ORF30	QRM16716.1
031R	46319-48505	728		0	99.73	ORF31	YP_003358170.1
032R	48502-49038	178		2e-128	99.44	ORF32	YP_003358171.1
033L	49219-49686	155	Bcl-2_like superfamily	3e-108	100	ORF33	YP_003358172.1
034R	49839-55034	1731	PRK10819 superfamily	0	98.18	ORF34	YP_003358173.1
035R	55039-55929	296	DUF5662	0	100	ORF35	YP_003358174.1
036L	56074-57189	371	PHA03260 superfamily	0	100	ORF36	YP_003358175.1	capsid triplex subunit 2
037L	57189-58820	543	DEAD-like_helicase_N superfamily	0	100	ORF37	QRM16460.1	helicase-primase helicase subunit
038L	58929-60086	385		0	100	ORF38	YP_003358177.1
039R	60146-61822	558		0	100	ORF39	YP_003358178.1
040R	61962-66437	1491		0	99.8	ORF40	QRM16463.1
041R	66440-67000	186		2e-134	100	ORF41	YP_003358180.1
042R	66972-68096	374		0	99.73	ORF42	YP_003358181.1	capsid triplex subunit 1
043L	68198-68671	157		5e-115	100	ORF43	YP_003358182.1
044L	68673-71285	870		0	100	ORF44	YP_003358183.1
045R	71508-74921	1137		0	99.91	ORF45	APD76208.1
046R	74914-75546	210		2e-152	100	ORF46	YP_003358185.1
047R	75519-77066	515		0	100	ORF47	QRM16470.1
048R	77178-79904	908	Streccoc_I_II superfamily	0	99.89	ORF48	QRM16471.1
049R	80015-80704	229		1e-163	100	ORF49	YP_003358188.1
050R	80637-81389	250		0	100	ORF50	YP_003358189.2	membrane protein
051L	81670-82389	239		4e-173	100	ORF51	YP_003358190.2
052R	82301-83581	426		0	100	ORF52	YP_003358191.1	protein Allo60
053R	83691-84485	264		0	98.5	ORF53	QRM16738.1
054R	84625-85716	363		0	99.44	ORF54	QRM17000.1
055L	85876-91038	1720	PHA03334	0	100	ORF55	YP_003358194.1	DNA polymerase catalytic subunit
056R	91279-91779	166	US22	1e-116	99.4	ORF56	YP_003358195.1
057L	91890-94043	717	PHA03369 superfamily	0	99.72	ORF57	YP_003358196.1	capsid maturation protease
058L	93901-94626	241		3e-178	100	ORF58	APD76221.1
059R	94647-95213	188		3e-139	100	ORF59	YP_003358198.1
060L	95325-95837	170		3e-119	100	ORF60	QRM16746.1
061L	95968-97401	477	RING_Ubox superfamily	0	99.79	ORF61	QRM16484.1
062L	97511-98215	234		3e-173	100	ORF62	YP_003358201.1
063R	98221-98913	230		8e-170	100	ORF63	YP_003358202.1
064R	98871-99599	242		2e-176	100	ORF64	YP_003358203.1	membrane protein
065L	99689-101998	769	TNFRSF and MACPF superfamily	0	99.86	ORF65	YP_003358204.2	membrane protein
066R	102234-103409	391		0	99.74	ORF66	YP_003358205.1	membrane protein
067R	103652-107851	1399	Spike_torovirin	0	99.5	ORF67	QRM16753.1	membrane protein
068L	107974-108798	274		0	100	ORF68	YP_003358207.1
069L	108950-109387	145		1e-104	100	ORF69	YP_003358208.2
070L	109465-109854	129		2e-90	100	ORF70	YP_003358209.1
071L	110034-110342	102		2e-64	100	ORF71	QRM16494.1
073L	111716-112153	145		1e-104	100	ORF73	YP_003358212.1
074L	112279-114963	894		0	99.66	ORF74	YP_003358213.1
075R	115195-116100	301	PTZ00164 superfamily	0	100	ORF75	YP_003358214.1	thymidylate synthase
076L	116252-117109	285		0	100	ORF76	YP_003358215.1
077L	117283-117948	221	NK superfamily	2e-162	100	ORF77	YP_003358216.2	thymidylate kinase
078L	117949-118398	149	hemicentin-1-like	7e-104	100	ORF78	YP_003358217.1	membrane protein
079R	118548-119384	278	NK superfamily	0	98.93	ORF79	QRM17156.1	deoxyguanosine kinase 1
080L	119467-121602	711		0	99.58	ORF80	QRM16501.1	membrane protein
081L	121772-123163	463		0	100	ORF81	QRM16502.1
082L	123123-125438	771		0	100	ORF82	YP_003358221.1	protein Allo54
083R	125546-135652	3368	SMC_prok_B superfamily	0	99.76	ORF83	QRM16768.1
084R	135631-136140	169		1e-123	100	ORF84	YP_003358223.1
085L	136266-137768	500		0	99.8	ORF85	QRM16770.1
086R	137996-142093	1365		0	99.85	ORF86	QRM16507.1
087R	142097-144559	820	double PKc_like superfamily	0	100	ORF87	YP_003358226.1
088L	145030-146694	554		0	100	ORF88	YP_003358227.1
089L	146627-148231	534	RING_Ubox superfamily	0	100	ORF89	QRM16510.1
090L	148687-149298	203	NDPk_I	2e-115	83.74	ORF90	YP_003358229.2	nucleoside diphosphate kinase
091R	149111-151933	940	PKc_like	0	100	ORF91	QRM16906.1
092R	152069-153853	594		0	99.83	ORF92	APD76254.1
093R	155447-156442	331		0	100	ORF93	APD76257.1	membrane protein
094R	156624-157703	359		0	100	ORF94	QRM16911.1	membrane protein
095L	157830-158957	375	ISAV_HA/hemagglutinin esterase	0	100	ORF95	YP_003358234.1	membrane protein
096L	159109-160095	328	Ferritin_like	0	100	ORF96	YP_003358235.1	ribonucleotide reductase subunit 2
097L	160264-161730	488		0	100	ORF97	YP_003358236.1
098R	162023-166783	1586		0	100	ORF98	QRM16521.1	protein Allo56
099R	166943-168316	457		0	100	ORF99	YP_003358238.1
100L	168396-169304	302		0	100	ORF100	QRM16917.1	protein Allo37
101R	169413-170789	458	TNFRSF superfamily	0	99.07	ORF101	YP_003358240.2	membrane protein
100L	170861-171514	217		8e-154	100	ORF100	QRM16917.1	protein Allo37
102R	171817-172404	195		4e-133	97.01	ORF102	APD76266.1	membrane protein
100L	172384-172719	111		1e-45	100	ORF100	QRM16917.1	protein Allo37
103R	172697-173335	212		3e-152	100	ORF103	YP_003358242.1
104R	173340-177122	1260		0	99.92	ORF104	QRM16920.1	major capsid protein
105R	177128-177802	224		1e-162	100	ORF105	QRM16527.1
106L	177975-182273	1432		0	100	ORF106	YP_003358245.1
107R	182509-186618	1369		0	98.84	ORF107	QRM16793.1
108R	186808-189831	1007		0	97.38	ORF108	APD76272.1	membrane protein
109R	189955-192360	801		0	100	ORF109	APD76273.1	membrane protein
110R	193563-196718	1051		0	99.81	ORF110	QRM16531.1
111R	196927-198885	652		0	99.85	ORF111	QRM17188.1
112R	199070-199483	137	MCLC superfamily/chloride channel CLIC-like protein 1	4e-90	97.83	ORF112	QRM16927.1
113R	199899-201647	582		0	100	ORF113	QRM16534.1
114L	201762-202304	180	SH2 superfamily/Src homology 2 (SH2)	7e-133	100	ORF114	YP_003358253.1
115R	202418-202735	105		1e-69	100	ORF115	YP_003358254.1
116L	202882-205551	889	RNR_PFL superfamily	0	100	ORF116	YP_003358255.2	ribonucleotide reductase subunit 1
117L	205769-206332	187		1e-135	100	ORF117	QRM16538.1
118L	206383-206958	191		4e-136	100	ORF118	YP_003358257.1
119R	206967-207653	228	DHFR	1e-167	100	ORF119	QRM16934.1	dihydrofolate reductase
120R	207650-210793	1047		0	99.81	ORF120	YP_003358259.1
121R	211083-212267	394		0	100	ORF121	YP_003358260.1
122R	212343-212900	185		8e-123	98.38	ORF122	APD76286.1
123R	213049-213840	263	NK superfamily	0	100	ORF123	YP_003358262.1	deoxyguanosine kinase 2
124R	214055-214885	276	TNFRSF superfamily	0	100	ORF124	YP_003358263.1	membrane protein
125R	215137-218376	1079		0	100	ORF125	YP_003358264.1	membrane protein
126R	219583-220218	211		3e-147	100	ORF126	APD76290.1
127L	220739-221440	233		8e-166	100	ORF127	QRM16812.1
127L	221547-222014	155		1e-95	99.35	ORF127	QRM16812.1
127L	222388-223473	361		0	99.16	ORF127	QRM16812.1
130L	224104-226191	695		0	98.85	ORF130	QRM16813.1
131L	226595-227176	193		3e-133	100	ORF131	YP_003358270.2
131L	227823-231947	1374	PTZ00449 superfamily	0	98.99	ORF131	QRM16944.1
134R	232766-233572	268		0	100	ORF134	QRM16815.1
134R	234850-236589	579		0	95.99	ORF134	QRM16945.1
001L	237656-238477	273	PRK10905 superfamily	0	100	ORF1	QRM16823.1	DNA-directed RNA polymerase II subunit rpb1-like
001L	238772-239611	279		0	99.64	ORF1	QRM16823.1	DNA-directed RNA polymerase II subunit rpb1-like
001L	239945-240967	340		0	99.71	ORF1	QRM16823.1	DNA-directed RNA polymerase II subunit rpb1-like
003L	241614-242507	297		0	100	ORF3	YP_003358142.1
004L	242985-243743	252		0	98.05	ORF4	QRM16825.1	E3 ubiquitin-protein ligase RNF182-like
005L	244088-244594	168	trimeric_dUTPase superfamily	7e-120	99.4	ORF5	YP_003358144.1	deoxyuridine triphosphatase
006AR	245557-246612	351		0	97.82	ORF6A	QRM16827.1
